# Supplementary material for: The Molecular Mechanism Underlying the Therapeutic Effect of Dihydromyricetin on Type 2 Diabetes Mellitus Based on Network Pharmacology, Molecular Docking, and Transcriptomics
Source: Foods. 2024 Jan 22;13(2):344. doi: 10.3390/foods13020344 (PMC10815645; doi:10.3390/foods13020344)
Supplement: Supplementary file 1 [file foods-13-00344-s001.zip]

Archive with 1 entries (1 files):
- foods-2808754-supplementary.pdf
